# Supplementary material for: Postharvest Treatment of Hydrogen Sulfide Delays the Softening of Chilean Strawberry Fruit by Downregulating the Expression of Key Genes Involved in Pectin Catabolism
Source: Int J Mol Sci. 2021 Sep 16;22(18):10008. doi: 10.3390/ijms221810008 (PMC8469075; doi:10.3390/ijms221810008)
Supplement: Supplementary file 1 [file ijms-22-10008-s001.zip]

Archive with 1 entries (1 files):
- ijms-1342873-supplementary.pdf
